# Supplementary material for: Patient derived organoids to model rare prostate cancer phenotypes
Source: Nat Commun. 2018 Jun 19;9:2404. doi: 10.1038/s41467-018-04495-z (PMC6008438; doi:10.1038/s41467-018-04495-z)
Supplement: Supplementary file 4 — Supplementary Data 1 [file 41467_2018_4495_MOESM4_ESM.xlsx]

## Sheet: GSEA with p value and FDR
Name	P-value	Direction	Signature type	Comparison	Experiment	FDR
KONDO_EZH2_TARGETS	0.00138696	Up	EZH2	GSK503 treated vs vehicle	GSK503	0.00714583
WONG_EMBRYONIC_STEM_CELL_CORE	0.00409836	Down	Stem Cell	GSK503 treated vs vehicle	GSK503	0.151204
LIM_MAMMARY_STEM_CELL_DN	0	Down	Stem Cell	GSK503 treated vs vehicle	GSK503	0
LU_EZH2_TARGETS_UP	0.0431655	Up	EZH2	shEZH2 vs Scramble	ScrambleEZH2	0.0823875
NEURON_DEVELOPMENT	0.0121622	Down	Neuronal	shEZH2 vs Scramble	ScrambleEZH2	0.0581098
GENERATION_OF_NEURONS	0.00817439	Down	Neuronal	shEZH2 vs Scramble	ScrambleEZH2	0.0399519
NEURON_DIFFERENTIATION	0.00956284	Down	Neuronal	shEZH2 vs Scramble	ScrambleEZH2	0.0376887
WONG_EMBRYONIC_STEM_CELL_CORE	0	Down	Stem Cell	shEZH2 vs Scramble	ScrambleEZH2	0.0154228
GENTLES_LEUKEMIC_STEM_CELL_DN	0.0461812	Down	Stem Cell	shEZH2 vs Scramble	ScrambleEZH2	0.108725
LEE_NEURAL_CREST_STEM_CELL_DN	0.0141026	Down	Stem Cell	shEZH2 vs Scramble	ScrambleEZH2	0.0998865
